# Supplementary material for: STC-YOLO: Small Object Detection Network for Traffic Signs in Complex Environments
Source: Sensors (Basel). 2023 Jun 3;23(11):5307. doi: 10.3390/s23115307 (PMC10255978; doi:10.3390/s23115307)
Supplement: Supplementary file 1 [file sensors-23-05307-s001.zip]

Archive with 1 entries (1 files):
- sensors-2413664-supplementary.pdf
